# Supplementary material for: Prognostic Impact of Left Ventricular Ejection Fraction Improvement after Transcatheter Aortic Valve Replacement
Source: J Clin Med. 2024 Jun 21;13(13):3639. doi: 10.3390/jcm13133639 (PMC11242474; doi:10.3390/jcm13133639)
Supplement: Supplementary file 1 [file jcm-13-03639-s001.zip]

Archive with 1 entries (1 files):
- jcm-3053806-supplementary.pdf
